# Supplementary material for: In Situ Polymerization and Synthesis of UHMWPE/Carbon Fiber Composites
Source: Polymers (Basel). 2025 Jan 1;17(1):90. doi: 10.3390/polym17010090 (PMC11722603; doi:10.3390/polym17010090)
Supplement: Supplementary file 1 [file polymers-17-00090-s001.zip]

Archive with 1 entries (1 files):
- polymers-3354954-supplementary.pdf
